# Supplementary material for: The Oligo–Miocene closure of the Tethys Ocean and evolution of the proto-Mediterranean Sea
Source: Sci Rep. 2020 Aug 14;10:13817. doi: 10.1038/s41598-020-70652-4 (PMC7427807; doi:10.1038/s41598-020-70652-4)
Supplement: Supplementary file 2 — Supplementary Information 2. [file 41598_2020_70652_MOESM2_ESM.xlsx]

## Sheet: Table S1
	Table S1
	Leviathan-1				Dolphin-1
	Depth (m)	Age (Ma)	Stratigraphic unit		Depth (m)	Age (Ma)	Stratigraphic unit
	3783	5.96	base evaporites		3551	5.96	base evaporites
	3838	6.2			3762	7.246	base messinian
	3856	8.3	base messinian		4106	9.18
	3964	8.97			4385	11.02
	4045	9.18			4673	11.63	base tortonian
	4387	11.02					missing serravalian
	4536	11.63	base tortonian		4673	13.82	top langhian
	4536	11.63	top/base serravalian		5063	15.97	base langhian
	4536	13.82	top langhian		5117	17.54
	4770	15.97	base langhian		5324	21.2	base burdigalian
	4824	17.54			5724	23
	5049	21.2	base burdigalian
	5508	23.03	base miocene
	5949	24.07
	6111	24.25
	6138	28.44
	6367	33.9	base oligocene
	6457	37.8	base priabonian

## Sheet: Table S2
		Table S2
					Majors (ppm)
		Depth (m)	Age (Ma)	Sample name	Ca	Al	Ba	Fe	K	Mg	Mn	Na	Sr	% CaCO3 (<63um)
		Leviathan-1
		3812	6.08655	LI35	105911	53064.9	15727	46111.8	6039.01	15962.8	674.256	4611.86	1151.51	23.194
		3905	8.60398	LI34	119211	60610.7	12072.6	48320.7	10853.7	14754.2	1082.53	7785.39	1030.58	24.3907
		4012	9.09444	LI33	78990.9	79372	7395.61	62764.9	13691	13926	856.303	5238.6	680.177	16.2507
		4058	9.24994	LI32	103632	67812.9	6201.49	55657.1	13099	17059.4	1410.99	5369.32	792.921	21.2956
		4140	9.69111	LI31	37192.9	87764.9	12095.6	72754.1	13794.2	11937.5	816.164	6779.2	437.405	9.09379
		4200	10.0139	LI30	10933.2	103996	9847.95	86008.7	15592.3	13011.7	692.136	7158.74	286.568	5.25073
		4320	10.6595	LI29	22125.4	98221.7	8666.34	80270	15389.1	12815.5	1291.41	5009.99	339.033	7.56026
		4400	11.0732	LI28	17047.7	94023.4	27468.1	77572.9	13171.1	12709.9	1238.66	4099.51	637.176	6.47786
		4470	11.3598	LI27	18296.1	91308.6	8369.1	79946.7	13088.4	12727	2317.99	3457.41	294.426	6.71128
		4554.7	13.9946	LI26	49116.1	101569	14681.3	74936.4	14520	14782.9	1989.59	3667.91	557.322	11.5652
		4604.7	14.454	LI25	65930.6	79497.4	10274.5	70414.4	14865.6	12955.7	1194.2	4586.12	502.044	14.3164
		4654.7	14.9134	LI24	77118.3	77713.6	4736.04	67129.7	11244.3	14023.8	1049.57	2407.39	465.694	14.8537
		4719.7	15.5106	LI23	125179	63196.7	12565.2	50165.1	12202.8	16827.6	1585.95	3963.88	749.958	29.3399
		4754.7	15.8322	LI22	153200	56671.2	2652.2	40562.7	10985	18868.4	1167.42	1526.68	701.063	33.349
		4804.7	16.9876	LI21	130458	60010.5	7542.2	39956.7	13257.8	14314.4	1136.39	2100.3	712.228	30.3327
		4880	18.4509	LI20	130757	50325.2	13284.3	35045.6	12561.3	10217	1388.58	2463.4	871.727	30.2502
		4920.7	19.1179	LI19	109070	60199.4	5388.06	39862.2	14015.3	10979	1442.01	1705.06	668.402	25.1182
		4952.7	19.6384	LI18	110235	57730.2	11787.8	39860.4	12410.6	10210.6	1933.37	1733.31	795.732	24.0872
		4984.7	20.1589	LI17	131093	57662.4	5926.26	39350.8	11685.7	10109.5	1899.78	1548.75	781.698	23.5953
		5004.7	20.4843	LI16	72292.7	69128.2	18160.3	57853	10000.5	10902.3	1390.06	1717.87	900.764	16.6621
		5056.7	21.2319	LI15	66994.1	42678.7	29171.9	28803	9153.93	6351.48	591.298	1148.71	840.181	16.1035
		5106.7	21.4312	LI14	45019.4	35367	20592.6	23188.6	5824.62	4019.51	624.72	992.077	597.598	10.8904
		5127.7	21.515	LI13	51760.2	67195.3	13417	51207.6	10368.1	7337.65	1311.44	2939.81	570.469	10.411
		5204	21.818	LI12	13525.3	75847.1	20624.9	57332.3	8746.92	6747.56	821.56	2910.18	523.474	6.87008
		5402	22.6074	LI10	12871.5	91394.5	21981.2	62085.6	8410.77	7081.12	771.009	2654.3	542.72	5.35778
		5503.5	23.0141	8 LIV-5502	15423	65598.5	10005.8	35140.6	8795	5308.64	665.861	4186.93	302.233	7.56645
		5605.5	23.2611	7 LIV-5604	9887.56	77343.3	9658.93	42424	8631.06	5734.19	608.374	4013.76	283.346	6.04256
		5608	23.2658	LI8	7101.5	89175.8	9816.44	52420.2	6851.47	5793.91	724.742	2385.23	321.654	7.89727
		5677.5	23.4309	6 LIV-5676	14255.8	65909.2	11512.5	35445.3	8357.14	5201.25	531.875	4222.99	319.703	7.10856
		5776.5	23.6644	5 LIV-5775	28773.6	79316.3	9536.89	45744.5	10191.1	7528.26	1175.28	3013.19	335.851	7.04212
		5869.5	23.8837	4 LIV-5868	14892.3	82678.7	7189.47	42665.3	9362.93	5968.26	874.138	3606.68	269.481	11.1365
		5965.5	24.0889	3 LIV-5964	24753.3	87383.5	11879.5	46740	11736.2	7551.37	1037.65	2875.3	365.199	8.18818
		6154.5	28.8453	2 LIV-6153	45938.6	92173.8	14347	50115.4	11585.7	8026.98	1566.43	1816.8	541.79	11.4762
		6244.5	30.9912	1 LIV-6243	46159.1	81991.6	18289.3	47635.1	11550.3	7740.68	1830.41	2414.05	645.315	11.317
		6319	32.7555	LI1	51463.1	78967.1	46478.4	54818.9	7272.63	7067.23	1397.09	2040.99	1390.13	11.8262
		Dolphin-1
		3801.5	7.47088	1 DOL-3800	124723	39204.9	28352.4	29095.7	9212.07	9930.44	918.636	4260.65	1187.06	21.0219
		3900.5	8.02747	2 DOL-3899	121003	57093.5	10511.8	38734.2	11655.8	13130.5	936.022	4223.04	852.031	27.1072
		3994.5	8.55595	3 DOL-3988	118177	53987.7	14502.1	40425.1	11490.1	12972.5	768.565	5594.14	887.165	25.2698
		4098.5	9.14065	4 DOL-4097	83484.4	54173.4	20451.5	41704.9	11398.3	10363.4	997.686	7459.65	717.062	17.8245
		4197.5	9.78674	5 DOL-4196	20391.8	73038.5	25309.6	56405.6	14184.1	10512.6	721.073	8860.16	589.443	6.54828
		4206.5	9.84609	6 DOL-4205	15775.6	78655.5	16129.3	60946	13975.6	10904.7	771.857	7704.26	428.926	6.61608
		4314.5	10.5584	7 DOL-4313	15708.8	88477.2	16333.4	63878.1	16075.2	11443	854.533	5953.55	419.514	6.50717
		4404.5	11.0624	8 DOL-4403	14171.3	94481.5	12812.7	65768.1	15871.2	11920.3	1387.91	6778.24	352.456	5.30546
		4503.5	11.272	9 DOL-4502	22910.5	89084.8	16243.3	65648.5	15820.6	12669.8	1818.72	5656.54	447.26	7.2005
		4548.5	11.3674	10 DOL-4547	26403.2	84693.9	15993.3	66855.5	15355.5	12281.5	1683.21	5740.75	471.467	7.03203
		4602.5	11.4817	11 DOL-4601	14380.1	86102	11410	64955.8	14946.3	12218.5	969.668	4606.83	295.572	4.60484
		4701.5	13.9799	12 DOL-4700	49154.8	20849.3	5004.26	15592.3	4479.19	4824.88	631.578	1432.66	290.809
		4806.5	14.5587	13 DOL-4802	79362.1	61058.2	10283.8	42986	12655.8	11636.6	621.961	4169.5	529.831
		4905.5	15.1045	14 DOL-4901	111235	57199.4	9592.45	41822.6	11712.3	11763.6	1179.84	3831.16	667.289	22.9914
		5004.5	15.6503	15 DOL-5000	171157	42181.6	8698.37	27567.7	10034.2	15444.6	1272.61	2620.54	744.623	27.8992
		5103.5	17.162	16 DOL-5099	110877	56923.4	8184.69	33793.6	14303.2	10682.5	990.162	2500.72	587.203	25.3804
		5205.5	19.1136	17 DOL-5204	142252	43182.9	11026.8	27381.5	12966.1	9302.2	1343.64	2701.79	716.905	34.7817
		5220.5	19.3788	18 DOL-5219	137058	42616.5	10993.7	27557.6	12616.4	8969.7	1610.29	2525.59	695.559	32.2777
		5241.5	19.7501	19 DOL-5240	87075.6	52676.4	10001.6	33130.3	15115.2	9481.64	1306.3	2046.84	532.002	19.9515
		5301.5	20.811	20 DOL-5300	106774	54056.3	12141.7	32661.5	14097.5	9355.33	2164.04	2022.78	645.654	25.4293
		5406.5	21.5735	21 DOL-5405	55121.6	18330.2	17170.1	10017.9	6821.37	3171.45	189.34	793.443	507.702	12.2144
		5472.5	21.8705	22 DOL-5471	59076.7	38469.4	10652.6	19044.8	12088.1	5796.52	351.155	1384.59	418.26	16.3491
		5568.5	22.3025	23 DOL-5567	40073.3	17914.1	11299.8	10258.1	6225.3	2310.91	286.018	726.894	333.362	10.7193
		5634.5	22.5995	24 DOL-5633	15295.3	58656.7	10461.4	39357.4	9066.36	5751.88	816.609	3521.77	303.098	5.38228
		5670.5	22.7615	25 DOL-5669	13489.4	68765.2	14626.7	42756.7	10482.3	6160.62	642.136	4717.16	390.693	4.89612
		5724	23	26 DOL-5723	9315.07	58791.1	5715.06	40669.2	9905.5	6046.1	653.369	5170.65	199.377	5.14923
		4786		LIV 4786 (drill mud)	107336	12355	109792	26274.3	2439.09	4454.32	554.588	1867.53	2518.07

## Sheet: Table S3
Table S3
Leviathan-1								Dolphin-1
top depth	bottom depth	Age (Ma)	Tot Planks	Total Bentics	Tot Forams	P/(P+B)		top depth	bottom depth	Age (Ma)	Tot Planks	Total Bentics	Tot Forams	P/(P+B)
3784	3793	5.96	1134	22	1156	0.980969		3764	3773	7.246	7158	156	7314	0.978671
3793	3802	5.99927	1137	42	1179	0.964377		3773	3782	7.2966	17396	158	17554	0.990999
3802	3811	6.03855	662	35	697	0.949785		3782	3791	7.3472	15302	224	15526	0.985573
3811	3820	6.07782	322	13	335	0.961194		3791	3800	7.3978	12412	148	12560	0.988217
3820	3829	6.11709	987	8	995	0.99196		3800	3809	7.47	996	48	1044	0.954023
3829	3838	6.15636	822	15	837	0.982079		3809	3818	7.52148	10216	140	10356	0.986481
3838	3847	6.2	1816	40	1856	0.978448		3818	3827	7.57208	4590	80	4670	0.982869
3847	3856	7.25	1168	24	1192	0.979866		3827	3836	7.62268	290	56	346	0.83815
3856	3865	8.3	1558	30	1588	0.981108		3836	3845	7.67328	200	32	232	0.862069
3865	3874	8.35583	1754	22	1776	0.987613		3845	3854	7.72388	3488	52	3540	0.985311
3874	3883	8.41167	3394	28	3422	0.991818		3854	3863	7.77448	3168	48	3216	0.985075
3883	3892	8.4675	3796	36	3832	0.990605		3863	3872	7.82508	956	16	972	0.983539
3892	3901	8.52333	3230	36	3266	0.988977		3872	3881	7.87567	836	32	868	0.963134
3901	3910	8.57917	2822	36	2858	0.987404		3881	3890	7.92627	6664	68	6732	0.989899
3910	3919	8.635	2224	28	2252	0.987567		3899	3908	8.03	4776	36	4812	0.992519
3919	3928	8.69083	2190	40	2230	0.982063		3908	3917	8.07807	3688	76	3764	0.979809
3928	3937	8.74667	1168	20	1188	0.983165		3917	3926	8.12867	3554	32	3586	0.991076
3937	3946	8.8025	414	22	436	0.949541		3926	3935	8.17927	5210	60	5270	0.988615
3946	3955	8.85833	264	16	280	0.942857		3935	3944	8.22987	1904	72	1976	0.963563
3955	3964	8.91417	644	12	656	0.981707		3944	3953	8.28047	3810	94	3904	0.975922
3964	3973	8.97	1695	28	1723	0.983749		3953	3962	8.33106	4188	124	4312	0.971243
3973	3982	8.99333	1576	43	1619	0.97344		3962	3971	8.38166	4510	160	4670	0.965739
3982	3991	9.01667	2330	45	2375	0.981053		3971	3980	8.43226	3708	204	3912	0.947853
3991	4000	9.04	1562	42	1604	0.973815		3980	3989	8.48286	776	172	948	0.818565
4000	4009	9.06333	1380	38	1418	0.973202		3989	3998	8.53346	912	104	1016	0.897638
4009	4018	9.08667	1422	84	1506	0.944223		3998	4007	8.56	490	92	582	0.841924
4018	4027	9.11	904	47	951	0.950578		4007	4016	8.60655	332	86	418	0.794258
4027	4036	9.13333	1542	52	1594	0.967378		4016	4025	8.65715	132	40	172	0.767442
4036	4045	9.15667	1366	38	1404	0.972934		4025	4034	8.70774	628	80	708	0.887006
4045	4054	9.18	1656	72	1728	0.958333		4034	4043	8.75834	654	176	830	0.787952
4054	4063	9.22842	1614	78	1692	0.953901		4043	4052	8.80894	564	172	736	0.766304
4063	4072	9.27684	1102	44	1146	0.961606		4052	4061	8.85954	480	136	616	0.779221
4072	4081	9.32526	351	16	367	0.956403		4061	4070	8.91014	702	144	846	0.829787
4081	4090	9.37368	722	38	760	0.95		4070	4079	8.96074	378	72	450	0.84
4090	4099	9.42211	296	30	326	0.907975		4079	4088	9.01134	594	92	686	0.865889
4099	4108	9.47053	330	34	364	0.906593		4088	4097	9.06194
4108	4117	9.51895	451	26	477	0.945493		4097	4106	9.14	1568	52	1620	0.967901
4117	4126	9.56737	246	24	270	0.911111		4106	4115	9.18	1125	84	1209	0.930521
4126	4135	9.61579	365	21	386	0.945596		4115	4124	9.23935	504	30	534	0.94382
4135	4144	9.66421	198	14	212	0.933962		4124	4133	9.29871	827	23	850	0.972941
4144	4153	9.71263	272	24	296	0.918919		4133	4142	9.35806	1224	66	1290	0.948837
4153	4162	9.76105	131	10	141	0.929078		4142	4151	9.41742	342	16	358	0.955307
4162	4171	9.80947	54	12	66	0.818182		4151	4160	9.47677	157	24	181	0.867403
4171	4180	9.85789	97	13	110	0.881818		4160	4169	9.53613	158	30	188	0.840426
4180	4189	9.90632	349	12	361	0.966759		4169	4178	9.59548	77	7	84	0.916667
4189	4198	9.95474	74	12	86	0.860465		4178	4187	9.65484	916	24	940	0.974468
4198	4207	10.0032	19	17	36	0.527778		4187	4196	9.71419	485	19	504	0.962302
4207	4216	10.0516	10	8	18	0.555556		4196	4205	9.79	34	6	40	0.85
4216	4225	10.1	24	4	28	0.857143		4205	4214	9.85	14	13	27	0.518519
4225	4234	10.1484	5	5	10	0.5		4214	4223	9.90545	194	11	205	0.946341
4234	4243	10.1968	3	2	5	0.6		4223	4232	9.9648	523	16	539	0.970315
4243	4252	10.2453	0	3	3	0		4232	4241	10.0242	47	8	55	0.854545
4252	4261	10.2937	29	11	40	0.725		4241	4250	10.0835	21	15	36	0.583333
4261	4270	10.3421	5	16	21	0.238095		4250	4259	10.1429	32	5	37	0.864865
4270	4279	10.3905	36	23	59	0.610169		4259	4268	10.2022	38	14	52	0.730769
4279	4288	10.4389	25	18	43	0.581395		4268	4277	10.2616	20	2	22	0.909091
4288	4297	10.4874	47	53	100	0.47		4277	4286	10.3209	58	8	66	0.878788
4297	4306	10.5358	44	50	94	0.468085		4286	4295	10.3803	8	16	24	0.333333
4306	4315	10.5842	61	34	95	0.642105		4295	4304	10.4396	100	20	120	0.833333
4315	4324	10.6326	31	34	65	0.476923		4304	4313	10.499	73	34	107	0.682243
4324	4333	10.6811	101	37	138	0.731884		4313	4322	10.56	76	22	98	0.77551
4333	4342	10.7295	23	55	78	0.294872		4322	4331	10.6177	39	80	119	0.327731
4342	4351	10.7779	7	14	21	0.333333		4331	4340	10.6771	23	52	75	0.306667
4351	4360	10.8263	14	11	25	0.56		4340	4349	10.7364	8	61	69	0.115942
4360	4369	10.8747	4	6	10	0.4		4349	4358	10.7958	37	52	89	0.41573
4369	4378	10.9232	297	13	310	0.958065		4358	4367	10.8551	30	71	101	0.29703
4378	4387	10.9716	405	20	425	0.952941		4367	4376	10.9145	44	90	134	0.328358
4387	4396	11.02	270	16	286	0.944056		4376	4385	10.9738	66	74	140	0.471429
4396	4405	11.0568	121	11	132	0.916667		4385	4394	11.02	46	57	103	0.446602
4405	4414	11.0937	73	11	84	0.869048		4394	4403	11.0391	20	63	83	0.240964
4414	4423	11.1305	18	9	27	0.666667		4403	4412	11.06	14	28	42	0.333333
4423	4432	11.1674	368	38	406	0.906404		4412	4421	11.0814	25	45	70	0.357143
4432	4441	11.2042	287	31	318	0.902516		4421	4430	11.1005	28	49	77	0.363636
4441	4450	11.2411	137	36	173	0.791908		4430	4439	11.1195	28	39	67	0.41791
4450	4459	11.2779	251	60	311	0.807074		4439	4448	11.1386	8	28	36	0.222222
4459	4468	11.3148	182	80	262	0.694656		4448	4457	11.1577	17	68	85	0.2
4468	4477	11.3516	88	54	142	0.619718		4457	4466	11.1767	70	146	216	0.324074
4477	4486	11.3885	57	52	109	0.522936		4466	4475	11.1958	32	125	157	0.203822
4486	4495	11.4253	36	53	89	0.404494		4475	4484	11.2149	161	187	348	0.462644
4495	4504	11.4621	184	57	241	0.763485		4484	4493	11.2339	101	152	253	0.399209
4504	4513	11.499	138	63	201	0.686567		4493	4496	11.253	99	143	242	0.409091
4513	4522	11.5358	31	27	58	0.534483		4496	4505	11.2593	157	149	306	0.513072
4522	4527	11.5727	35	34	69	0.507246		4505	4520	11.27
4527	4536	11.5932	92	39	131	0.70229		4520	4529	11.3038	179	142	321	0.557632
4536	4545	11.63	812	74	886	0.916479		4529	4538	11.3229	141	74	215	0.655814
								4538	4547	11.3419	142	95	237	0.599156
4545	4554	13.82	760	91	851	0.893067		4547	4556	11.37	150	73	223	0.672646
4554	4563	13.906	542	112	654	0.828746		4556	4565	11.3864	86	67	153	0.562092
4563	4572	13.992	983	138	1121	0.876896		4565	4574	11.4055	102	146	248	0.41129
4572	4581	14.078	2512	228	2740	0.916788		4574	4583	11.4245	121	180	301	0.401993
4581	4590	14.164	2356	216	2572	0.916019		4583	4592	11.4436	78	189	267	0.292135
4590	4599	14.25	2854	154	3008	0.948803		4592	4601	11.4627	129	125	254	0.507874
4599	4608	14.336	4666	164	4830	0.966046		4601	4610	11.48	48	105	153	0.313725
4608	4617	14.422	7984	208	8192	0.974609		4610	4619	11.5008	58	112	170	0.341176
4617	4626	14.508	13510	368	13878	0.973483		4619	4628	11.5199	132	106	238	0.554622
4626	4635	14.594	13344	284	13628	0.979161		4628	4637	11.5389	386	135	521	0.740883
4635	4644	14.68	6576	180	6756	0.973357		4637	4646	11.558	451	89	540	0.835185
4644	4653	14.766	8442	136	8578	0.984145		4646	4655	11.577	1621	96	1717	0.944089
4653	4662	14.852	6302	132	6434	0.979484		4655	4664	11.5961	1434	80	1514	0.94716
4662	4671	14.938	5086	50	5136	0.990265		4664	4673	11.6152	2668	91	2759	0.967017
4671	4680	15.024	9566	108	9674	0.988836		4673	4682	11.63	8422	90	8512	0.989427
4680	4689	15.11	15574	108	15682	0.993113
4689	4698	15.196	9338	72	9410	0.992349		4682	4691	13.82	11898	154	12052	0.987222
4698	4707	15.282	13308	72	13380	0.994619		4691	4700	13.8696	10636	206	10842	0.981
4707	4716	15.368	15472	64	15536	0.995881		4700	4709	13.98	12120	200	12320	0.983766
4716	4725	15.454	11228	40	11268	0.99645		4709	4718	14.0295	11674	172	11846	0.98548
4725	4734	15.54	8796	32	8828	0.996375		4718	4727	14.0791	13201	180	13381	0.986548
4734	4743	15.626	9912	80	9992	0.991994		4727	4736	14.1287	8984	180	9164	0.980358
4743	4752	15.712	20334	152	20486	0.99258		4736	4745	14.1783	6316	176	6492	0.97289
4752	4761	15.798	18948	100	19048	0.99475		4745	4754	14.2279	3176	100	3276	0.969475
4761	4770	15.884	22132	104	22236	0.995323		4754	4757	14.2776	2114	80	2194	0.963537
4770	4779	15.97	16648	68	16716	0.995932		4757	4766	14.2941	3796	96	3892	0.975334
4779	4788	16.2317	19096	88	19184	0.995413		4766	4775	14.3437	7408	152	7560	0.979894
4788	4797	16.4933	15832	56	15888	0.996475		4775	4784	14.3933	9366	128	9494	0.986518
4797	4806	16.755	15664	84	15748	0.994666		4784	4793	14.4429	6250	80	6330	0.987362
4806	4815	17.0167	16732	88	16820	0.994768		4793	4802	14.4926	5204	108	5312	0.979669
4815	4824	17.2783	10668	108	10776	0.989978		4802	4811	14.5422	4564	80	4644	0.982773
4824	4833	17.54	15748	96	15844	0.993941		4811	4820	14.56	3856	64	3920	0.983673
4833	4842	17.6864	14576	80	14656	0.994541		4820	4829	14.6083	4336	80	4416	0.981884
4842	4851	17.8328	10716	108	10824	0.990022		4829	4838	14.6579	6696	104	6800	0.984706
4851	4860	17.9792	9634	180	9814	0.981659		4838	4847	14.7076	1126	12	1138	0.989455
4860	4869	18.1256	12004	200	12204	0.983612		4847	4856	14.7572	654	18	672	0.973214
4869	4878	18.272	11566	140	11706	0.98804		4856	4865	14.8068	968	16	984	0.98374
4878	4887	18.4184	9886	176	10062	0.982508		4865	4874	14.8564	3040	46	3086	0.985094
4887	4896	18.5648	5544	136	5680	0.976056		4874	4883	14.906	1550	24	1574	0.984752
4896	4905	18.7112	4184	76	4260	0.98216		4883	4892	14.9556	2432	22	2454	0.991035
4905	4914	18.8576	4396	76	4472	0.983005		4892	4901	15.0053	4546	42	4588	0.990846
4914	4923	19.004	3772	64	3836	0.983316		4901	4910	15.0549	3456	32	3488	0.990826
4923	4932	19.1504	3768	80	3848	0.97921		4910	4919	15.1	4614	58	4672	0.987586
4932	4941	19.2968	2704	48	2752	0.982558		4919	4928	15.1541	5528	56	5584	0.989971
4941	4950	19.4432	3876	72	3948	0.981763		4928	4937	15.2037	8089	46	8135	0.994345
4950	4959	19.5896	5464	120	5584	0.97851		4937	4946	15.2533	11643	80	11723	0.993176
4959	4968	19.736	5596	132	5728	0.976955		4946	4955	15.3029	8508	56	8564	0.993461
4968	4977	19.8824	4960	120	5080	0.976378		4955	4964	15.3526	7362	32	7394	0.995672
4977	4986	20.0288	5160	192	5352	0.964126		4964	4973	15.4022	6818	28	6846	0.99591
4986	4995	20.1752	4828	144	4972	0.971038		4973	4982	15.4518	6424	14	6438	0.997825
4995	5004	20.3216	5070	140	5210	0.973129		4982	4991	15.5014	12466	64	12530	0.994892
5004	5013	20.468	3056	160	3216	0.950249		4991	5000	15.551	14000	40	14040	0.997151
5013	5022	20.6144	5800	304	6104	0.950197		5000	5009	15.6006	6636	28	6664	0.995798
5022	5031	20.7608	5922	300	6222	0.951784		5009	5018	15.65	12378	96	12474	0.992304
5031	5040	20.9072	5756	296	6052	0.951091		5018	5027	15.6999	24960	308	25268	0.987811
5040	5049	21.0536	6044	292	6336	0.953914		5027	5036	15.7495	24666	232	24898	0.990682
5049	5058	21.2	3504	168	3672	0.954248		5036	5045	15.7991	18264	244	18508	0.986817
5058	5067	21.2359	1344	52	1396	0.962751		5045	5054	15.8487	24728	188	24916	0.992455
5067	5076	21.2718	1120	44	1164	0.962199		5054	5063	15.8983	22396	140	22536	0.993788
5076	5085	21.3076	1436	72	1508	0.952255		5063	5072	15.97	23720	120	23840	0.994966
5085	5094	21.3435	2336	60	2396	0.974958		5072	5081	16.2317	15132	72	15204	0.995264
5094	5103	21.3794	128	12	140	0.914286		5081	5090	16.4933	13928	76	14004	0.994573
5103	5112	21.4153	364	20	384	0.947917		5090	5099	16.755	10248	64	10312	0.993794
5112	5121	21.4512	1374	52	1426	0.963534		5099	5108	17.0167	6888	84	6972	0.987952
5121	5130	21.4871	2004	60	2064	0.97093		5108	5117	17.16	8360	84	8444	0.990052
5130	5139	21.5229	968	100	1068	0.906367		5117	5126	17.54	8766	116	8882	0.98694
5139	5148	21.5588	552	56	608	0.907895		5126	5135	17.6991	12842	100	12942	0.992273
5148	5157	21.5947	372	28	400	0.93		5135	5144	17.8583	11576	80	11656	0.993137
5157	5166	21.6306	236	12	248	0.951613		5144	5153	18.0174	9552	120	9672	0.987593
5166	5175	21.6665	3392	140	3532	0.960362		5153	5162	18.1765	8956	84	9040	0.990708
5175	5184	21.7024	1696	72	1768	0.959276		5162	5171	18.3357	8682	92	8774	0.989514
5184	5193	21.7382	780	56	836	0.933014		5171	5180	18.4948	10322	188	10510	0.982112
5193	5202	21.7741	1296	76	1372	0.944606		5180	5189	18.6539	9254	128	9382	0.986357
5202	5211	21.81	976	48	1024	0.953125		5189	5198	18.813	8960	216	9176	0.97646
5211	5220	21.8459	764	36	800	0.955		5198	5207	18.9722	5624	98	5722	0.982873
5220	5229	21.8818	402	44	446	0.901345		5207	5216	19.11	3634	94	3728	0.974785
5229	5238	21.9176	520	44	564	0.921986		5216	5225	19.2728	3530	78	3608	0.978381
5238	5247	21.9535	256	36	292	0.876712		5225	5234	19.38	1156	78	1234	0.936791
5247	5256	21.9894	116	36	152	0.763158		5234	5243	19.538	400	24	424	0.943396
5256	5265	22.0253	276	20	296	0.932432		5243	5252	19.75	446	25	471	0.946921
5265	5274	22.0612	288	20	308	0.935065		5252	5261	19.9093	415	29	444	0.934685
5274	5283	22.0971	64	16	80	0.8		5261	5270	20.0684	1037	26	1063	0.975541
5283	5292	22.1329	48	16	64	0.75		5270	5279	20.2275	3311	31	3342	0.990724
5292	5301	22.1688	36	4	40	0.9		5279	5288	20.3867	1107	20	1127	0.982254
5301	5310	22.2047	40	4	44	0.909091		5288	5297	20.5458	2851	46	2897	0.984122
5310	5319	22.2406	40	20	60	0.666667		5297	5306	20.7049	2599	47	2646	0.982237
5319	5328	22.2765	32	12	44	0.727273		5306	5315	20.81	382	17	399	0.957393
5328	5337	22.3124	28	20	48	0.583333		5315	5324	20.9701	955	27	982	0.972505
5337	5346	22.3482	84	33	117	0.717949		5324	5333	21.2	445	18	463	0.961123
5346	5355	22.3841	92	36	128	0.71875		5333	5342	21.2405	283	13	296	0.956081
5355	5364	22.42	40	24	64	0.625		5342	5351	21.281	449	20	469	0.957356
5364	5373	22.4559	48	20	68	0.705882		5351	5360	21.3215	352	32	384	0.916667
5373	5382	22.4918	16	8	24	0.666667		5360	5369	21.362	566	40	606	0.933993
5382	5391	22.5276	16	4	20	0.8		5369	5378	21.4025	566	48	614	0.921824
5391	5400	22.5635	192	32	224	0.857143		5378	5387	21.443	238	24	262	0.908397
5400	5409	22.5994	152	16	168	0.904762		5387	5396	21.4835	100	10	110	0.909091
5409	5418	22.6353	320	48	368	0.869565		5396	5405	21.524	28	5	33	0.848485
5418	5427	22.6712	108	56	164	0.658537		5405	5414	21.57	18	3	21	0.857143
5427	5436	22.7071	20	8	28	0.714286		5414	5423	21.614	22	4	26	0.846154
5436	5445	22.7429	12	4	16	0.75		5423	5432	21.6545	55	6	61	0.901639
5445	5454	22.7788	24	4	28	0.857143		5432	5441	21.695	54	10	64	0.84375
5454	5463	22.8147	20	0	20	1		5441	5450	21.7355	36	4	40	0.9
5463	5472	22.8506	12	4	16	0.75		5450	5459	21.776	13	13	26	0.5
5472	5481	22.8865	56	4	60	0.933333		5459	5468	21.8165	88	12	100	0.88
5481	5490	22.9224	20	24	44	0.454545		5468	5477	21.857	114	24	138	0.826087
5490	5499	22.9582	108	72	180	0.6		5477	5486	21.87	62	8	70	0.885714
5499	5508	22.9941	36	48	84	0.428571		5486	5495	21.911	47	8	55	0.854545
5508	5517	23.03	24	28	52	0.461538		5495	5504	21.9515	42	8	50	0.84
5517	5526	23.0512	20	20	40	0.5		5504	5513	21.992	108	14	122	0.885246
5526	5535	23.0724	16	16	32	0.5		5513	5522	22.0325	42	8	50	0.84
5535	5544	23.0937	24	12	36	0.666667		5522	5531	22.073	50	22	72	0.694444
5544	5553	23.1149	20	24	44	0.454545		5531	5540	22.1135	16	8	24	0.666667
5553	5562	23.1361	44	120	164	0.268293		5540	5549	22.154	92	16	108	0.851852
5562	5571	23.1573	36	68	104	0.346154		5549	5558	22.1945	22	6	28	0.785714
5571	5580	23.1786	16	36	52	0.307692		5558	5567	22.235	38	12	50	0.76
5580	5589	23.1998	8	20	28	0.285714		5567	5576	22.3	50	4	54	0.925926
5589	5598	23.221	8	20	28	0.285714		5576	5585	22.343	32	10	42	0.761905
5598	5607	23.2422	4	4	8	0.5		5585	5594	22.3835	184	20	204	0.901961
5607	5616	23.2635	8	16	24	0.333333		5594	5603	22.424	256	32	288	0.888889
5616	5625	23.2847	12	8	20	0.6		5603	5612	22.4645	110	20	130	0.846154
5625	5634	23.3059	8	0	8	1		5612	5621	22.505	72	22	94	0.765957
5634	5643	23.3271	4	4	8	0.5		5621	5630	22.5455	50	18	68	0.735294
5643	5652	23.3484	12	0	12	1		5630	5639	22.586	50	14	64	0.78125
5652	5661	23.3696	0	0	0			5639	5648	22.6	88	30	118	0.745763
5661	5670	23.3908	0	0	0			5648	5657	22.64	62	16	78	0.794872
5670	5679	23.412	500	24	524	0.954198		5657	5666	22.6805	82	34	116	0.706897
5679	5688	23.4333	192	4	196	0.979592		5666	5675	22.721	66	24	90	0.733333
5688	5697	23.4545	16	4	20	0.8		5675	5684	22.76	26	20	46	0.565217
5697	5706	23.4757	4	4	8	0.5		5684	5693	22.802	12	30	42	0.285714
5706	5715	23.4969	4	4	8	0.5		5693	5702	22.8425	48	58	106	0.45283
5715	5724	23.5182	8	8	16	0.5		5702	5711	22.883	16	16	32	0.5
5724	5733	23.5394	20	4	24	0.833333		5711	5720	22.9235	20	10	30	0.666667
5733	5787	23.5606						5720	5725	22.964	12	12	24	0.5
5787	5796	23.688	0	4	4	0
5796	5805	23.7092	0	0	0
5805	5814	23.7304	0	8	8	0
5814	5823	23.7516	0	0	0
5823	5832	23.7729	0	4	4	0
5832	5841	23.7941	0	4	4	0
5841	5850	23.8153	20	28	48	0.416667
5850	5859	23.8365	4	16	20	0.2
5859	5868	23.8578	8	28	36	0.222222
5868	5877	23.879	4	16	20	0.2
5877	5886	23.9002	8	16	24	0.333333
5886	5895	23.9214	4	12	16	0.25
5895	5904	23.9427	0	4	4	0
5904	5913	23.9639	0	0	0
5913	5922	23.9851	4	0	4	1
5922	5931	24.0063	0	12	12	0
5931	5940	24.0276	0	12	12	0
5940	5949	24.0488	4	8	12	0.333333
5949	5958	24.07	0	4	4	0
5958	5967	24.08	32	33	65	0.492308
5967	5976	24.09	20	32	52	0.384615
5976	5985	24.1	8	16	24	0.333333
5985	5994	24.11	12	20	32	0.375
5994	6003	24.12	0	24	24	0
6003	6012	24.13	4	12	16	0.25
6012	6021	24.14	0	0	0
6021	6030	24.15	4	20	24	0.166667
6030	6039	24.16	0	28	28	0
6039	6048	24.17	12	4	16	0.75
6048	6057	24.18	0	2	2	0
6057	6066	24.19	0	18	18	0
6066	6075	24.2	0	6	6	0
6075	6084	24.21	8	36	44	0.181818
6084	6093	24.22	0	52	52	0
6093	6102	24.23	36	44	80	0.45
6102	6111	24.24	6	22	28	0.214286
6111	6120	24.25	46	96	142	0.323944
6120	6129	25.6467	42	92	134	0.313433
6129	6138	27.0433	11	68	79	0.139241
6138	6147	28.44	34	86	120	0.283333
6147	6156	28.6546	84	203	287	0.292683
6156	6165	28.8692	4	45	49	0.0816327
6165	6174	29.0838	25	49	74	0.337838
6174	6183	29.2983	15	16	31	0.483871
6183	6192	29.5129	8	20	28	0.285714
6192	6201	29.7275	135	18	153	0.882353
6201	6210	29.9421	108	60	168	0.642857
6210	6219	30.1567	300	116	416	0.721154
6219	6228	30.3713	32	77	109	0.293578
6228	6237	30.5859	19	68	87	0.218391
6237	6246	30.8004	24	70	94	0.255319
6246	6255	31.015	31	82	113	0.274336
6255	6264	31.2296	8	39	47	0.170213
6367		33.9
